# Supplementary material for: The HIV-1 vpr R77Q Mutant Induces Apoptosis, G2 Cell Cycle Arrest, and Lower Production of Pro-Inflammatory Cytokines in Human CD4+ T Cells
Source: Viruses. 2024 Oct 21;16(10):1642. doi: 10.3390/v16101642 (PMC11512211; doi:10.3390/v16101642)
Supplement: Supplementary file 1 [file viruses-16-01642-s001.zip]

Archive with 2 entries (2 files):
- viruses-3156805-supplementary.pdf
- viruses-3156805-supplementary.xlsx
