# Supplementary material for: The HIV-1 vpr R77Q Mutant Induces Apoptosis, G2 Cell Cycle Arrest, and Lower Production of Pro-Inflammatory Cytokines in Human CD4+ T Cells
Source: Viruses. 2024 Oct 21;16(10):1642. doi: 10.3390/v16101642 (PMC11512211; doi:10.3390/v16101642)
Supplement: Supplementary file 1 [file viruses-16-01642-s001.zip › viruses-3156805-supplementary.xlsx]

## Sheet: Set 1
Data Set S1: Q-RT-PCR Statistical analysis from days 5 and 7. Mean, Standard deviation, Standard error and TTEST.
Day 5	Mean	SD	SE		T-Test Day 5	R77Q	Null
WT	1.96 x 108	1.22 x 108	7.06 x 107		WT	0.113	0.439
R77Q	2.38 x 108	1.00 x 108	5.77 x 107		R77Q		0.226
Null	1.81 x 108	8.77 x 107	5.06 x 107
Day 7					T-Test Day 7	R77Q	Null
WT	1.01 x 109	5.54 x 108	3.20 x 108		WT	0.409	0.098
R77Q	9.79 x 108	4.54 x 108	2.62 x 108		R77Q		0.108
Null	5.28 x 108	2.20 x 108	1.27 x 108
Data Set S2: Annexin V Apoptosis study statistical analysis from days 3, 5 and 7. Mean, Standard deviation, Standard error and TTEST. A) Dead Cells. B) Apoptotic Cells.
A) Dead Cells
Day 3	Mean	SD	SE		T-Test day 3	Uninfected	WT	R77Q
Uninf	5.96	1.52502	0.880473		WT	0.251318
WT	7.35	2.22209	1.28293		R77Q	0.138074	0.098633
R77Q	4.39333	0.562168	0.324568		Null	0.140532	0.058521	0.181856
Null	3.76	1.08296	0.625247
Day 5	Mean	SD	SE		T-Test day 5	Uninfected	WT	R77Q
Uninf	2.54	0.321403	0.185562		WT	0.00565137
WT	4.65667	0.323161	0.186577		R77Q	1.75915e-05	0.0399121
R77Q	5.46	0.325115	0.187705		Null	0.0856541	0.0128063	0.00182557
Null	2.88667	0.214554	0.123873
Day 7	Mean	SD	SE		T-Test day 7	Uninfected	WT	R77Q
Uninf	3.65	0.381576	0.220303		WT	0.00160684
WT	25.3467	2.41479	1.39418		R77Q	7.46581e-05	0.00812232
R77Q	15.4733	0.208407	0.120324		Null	0.00812495	0.0103814	0.101917
Null	13.3933	1.92386	1.11074
B) Apoptotic Cells
Day 3	Mean	SD	SE		T-Test day 3	Uninfected	WT	R77Q
Uninf	2.12	0.591016	0.341223		WT	0.392004
WT	1.92	0.837377	0.48346		R77Q	0.00542852	0.0118103
R77Q	4.44667	0.419682	0.242304		Null	0.0332786	0.0464383	0.00276566
Null	0.556667	0.151438	0.0874325
Day 5	Mean	SD	SE		T-Test day 5	Uninfected	WT	R77Q
Uninf	3.09667	0.794628	0.458779		WT	0.295559
WT	2.85333	0.274287	0.15836		R77Q	0.000596756	0.00208821
R77Q	14.5	1.47309	0.85049		Null	0.0209459	0.0227549	0.00138974
Null	1.76667	0.372335	0.214968
Day 7	Mean	SD	SE		T-Test day 7	Uninfected	WT	R77Q
Uninf	3.14667	0.676486	0.390569		WT	0.180373
WT	2.79	0.242693	0.140119		R77Q	0.000305987	0.000241686
R77Q	46.1333	1.41892	0.819214		Null	0.000261488	0.00367152	0.000342291
Null	6.94333	0.728583	0.420648
Data Set S3: TUNEL stain statistical analysis from day 5. Mean, Standard deviation, Standard error and TTEST from Apoptotic population.
Uninfected 1	0.057		Day 5	Mean	SD	SE		T-Test	WT	R77Q	Null
Uninfected 2	0.049		Uninfected	0.051	0.005	0.003		Uninfected	0.057	0.0065	0.28
Uninfected 3	0.048		WT	0.033	0.008	0.004		WT		0.007	0.24
WT 1	0.025		R77Q	17.2	3.44	1.98		R77Q			0.007
WT 2	0.04		Null	0.046	0.019	0.011
WT 3	0.033
R77Q 1	14.6
R77Q 2	15.9
R77Q 3	21.1
Null 1	0.067
Null 2	0.032
Null 3	0.038
Data Set S4: G2 Cell cycle arrest statistical analysis from day 7. Mean, Standard deviation, Standard error and TTEST from Apoptotic population.
G2 Day 7	Mean	SD	SE		T-Test	WT	R77Q	Null
Uninfected	19.2	2.3388	1.35031		Uninfected	0.00605202	0.0123751	0.0331301
WT	25.9667	1.30512	0.75351		WT		0.0190371	0.485211
R77Q	40.3667	5.51483	3.18399		R77Q			0.00669645
Null	26.0333	3.7899	2.1881
Data Set S5: Cell cycle arrest statistical analysis of cells in the various populations
	G1	S	G2
Uninfected 1	68.1	28.9	20.5		G2	Mean	SD	SE		G2	WT	R77Q	Null
Uninfected 2	70.2	29.5	20.6		Uninfected	19.2	2.3388	1.35031		Uninfected	0.00605202	0.0123751	0.0331301
Uninfected 3	66.7	30.6	16.5		WT	25.9667	1.30512	0.75351		WT		0.0190371	0.485211
WT 1	19.6	48.5	27.2		R77Q	40.3667	5.51483	3.18399		R77Q			0.00669645
WT 2	25.6	43	26.1		Null	26.0333	3.7899	2.1881
WT 3	25.1	42.4	24.6
R77Q 1	15.2	37	46.1		G1	Mean	SD	SE		G1	WT	R77Q	Null
R77Q 2	22.2	36.6	35.1		Uninfected	68.3333	1.76163	1.01708		Uninfected	0.00098665	0.000650014	0.00844496
R77Q 3	19.5	31.6	39.9		WT	23.4333	3.32916	1.92209		WT		0.00983774	0.00577612
Null 1	32.7	35.3	30.4		R77Q	18.9667	3.53034	2.03825		R77Q			0.00523571
Null 2	42.2	37.5	24.1		Null	39.7333	6.18088	3.56854
Null 3	44.3	38.3	23.6
					S	Mean	SD	SE		S	WT	R77Q	Null
					Uninfected	29.6667	0.862168	0.497773		Uninfected	0.012066	0.0676909	0.0022068
					WT	44.6333	3.36204	1.94108		WT		0.0133636	0.0575609
					R77Q	35.0667	3.00888	1.73718		R77Q			0.255664
					Null	37.0333	1.55349	0.896908
Data Set S6: CEM cells, Annexin V Apoptosis study statistical analysis from day 3. Mean, Standard deviation, Standard error and TTEST.
Apoptotic cells
Day 3	Mean	SD	SE		T Tests
Uninfected	2.25333	0.391084	0.225792			WT	R77Q	Null
WT	4.16667	2.61439	1.06732		Uninfected	0.0782017	1.54425e-05	0.328556
R77Q	16.15	2.68086	1.09446		WT		0.000372525	0.0702708
Null	2.1	0.73927	0.301806		R77Q			3.16188e-05
Data Set S7: Primary CBMC-derived CD4+ T cells, Annexin V Apoptosis study statistical analysis, 7dpi. Mean, Standard deviation, Standard error and TTEST.
Apoptotic cells (Annexin V+/FVD-)
Patient 1						Patient 2						Patient 3						Patient 4
	Uninfected	WT	R77Q	Null			Uninfected	WT	R77Q	Null			Uninfected	WT	R77Q	Null			Uninfected	WT	R77Q	Null
Replicate 1	6.73	7.64	14.32	9		Replicate 1	0.68	5.8	22.3	3.05		Replicate 1	0.79	6.59	21.71	3.54		Replicate 1	0.93	6.07	21.16	3.68
Replicate 2	6.73	6.07	12.88	8.87		Replicate 2	1.22	6.45	19.9	1.96		Replicate 2	1.27	7.1	22.48	2.12		Replicate 2	1.38	5.85	23.88	2.09
Replicate 3	6.34	5.04	13.28	10.09		Replicate 3	0.84	5.3	22.6	3.51		Replicate 3	0.8	6.43	19.88	3.4		Replicate 3	0.72	6.12	23.42	3.4
Mean	6.6	6.25	13.4933	9.32		Mean	0.913333	5.85	21.6	2.84		Mean	0.953333	6.70667	21.3567	3.02		Mean	1.01	6.01333	22.82	3.05667
SD	0.225167	1.30931	0.743326	0.67		SD	0.277369	0.576628	1.47986	0.796053		SD	0.274287	0.349905	1.33553	0.78256		SD	0.337194	0.143643	1.45588	0.848783
SE	0.13	0.755932	0.429159	0.386825		SE	0.160139	0.332916	0.8544	0.459601		SE	0.15836	0.202018	0.771067	0.451811		SE	0.194679	0.0829324	0.840555	0.490045
Patient 1						Patient 2						Patient 3						Patient 4
T-Test	Uninfected	WT	R77Q			T-Test	Uninfected	WT	R77Q			T-Test	Uninfected	WT	R77Q			T-Test	Uninfected	WT	R77Q
WT	0.6397					WT	0.0024					WT	0.0001					WT	0.0031
R77Q	0.0036	0.0047				R77Q	0.0023	0.0055				R77Q	0.0011	0.0017				R77Q	0.001	0.0028
Null	0.0342	0.1037	0.0214			Null	0.0847	0.0625	0.0005			Null	0.0771	0.0294	0.0037			Null	0.0922	0.0189	0.004
Combined (4 total Patients)							Combined (4 total Patients)
	Uninfected	WT	R77Q	Null		Day 7	Mean	SD	SE
Patient 1	6.6	6.25	13.49	9.32		Uninf	2.37	2.82	1.41
Patient 2	0.91	5.85	21.6	2.84		WT	6.21	0.37	0.19
Patient 3	0.95	6.71	21.36	3.02		R77Q	19.82	4.27	2.13
Patient 4	1.01	6.01	22.82	3.06		Null	4.56	3.17	1.59
Mean	2.3675	6.205	19.8175	4.56
SD	2.82197	0.374655	4.26649	3.17478
SE	1.41098	0.187328	2.13325	1.58739
Combined (4 total Patients)
T-Test	Uninfected	WT	R77Q
WT	0.0722
R77Q	0.0159	0.0082
Null	0.0012	0.3745	0.026
Dead Cells (FVD+/Annexin V+)
Patient 1						Patient 2						Patient 3						Patient 4
	Uninfected	WT	R77Q	Null			Uninfected	WT	R77Q	Null			Uninfected	WT	R77Q	Null			Uninfected	WT	R77Q	Null
Replicate 1	4.99	35.22	8.8	12.15		Replicate 1	4.98	32.3	19.7	14.7		Replicate 1	2.92	33.87	12.3	16.1		Replicate 1	7.22	40.09	17.18	18.95
Replicate 2	4.58	22.49	9.54	12.13		Replicate 2	6.39	34.4	16	12.3		Replicate 2	5.87	39.58	18.03	11.68		Replicate 2	6.96	38.5	20.89	13.66
Replicate 3	5.3	35.4	13	9.48		Replicate 3	3.06	30.5	14.2	16.7		Replicate 3	5.92	36.4	14.43	15.44		Replicate 3	3.38	44	14.61	17.86
Mean	4.95667	31.0367	10.4467	11.2533		Mean	4.81	32.4	16.6333	14.5667		Mean	4.90333	36.6167	14.92	14.4067		Mean	5.85333	40.8633	17.56	16.8233
SD	0.361156	7.40218	2.24199	1.53578		SD	1.6715	1.95192	2.80416	2.20303		SD	1.7178	2.86116	2.89626	2.38431		SD	2.14591	2.83038	3.1572	2.79321
SE	0.208513	4.27365	1.29442	0.886685		SE	0.965039	1.12694	1.61898	1.27192		SE	0.991772	1.65189	1.67215	1.37658		SE	1.23894	1.63412	1.82281	1.61266
Patient 1						Patient 2						Patient 3						Patient 4
T-Test	Uninfected	WT	R77Q			T-Test	Uninfected	WT	R77Q			T-Test	Uninfected	WT	R77Q			T-Test	Uninfected	WT	R77Q
WT	0.0237					WT	0.0001					WT	0.0035					WT	0.0024
R77Q	0.0414	0.0356				R77Q	0.016	0.0114				R77Q	0.0317	0.0001				R77Q	0.0096	0.0207
Null	0.0209	0.0538	0.7463			Null	0.0485	0.0176	0.466			Null	0.0466	0.0166	0.8778			Null	0.0506	0.0039	0.8429
Combined (4 total Patients)							Combined (4 total Patients)
	Uninfected	WT	R77Q	Null		Day 7	Mean	SD	SE
Patient 1	4.96	31.04	10.45	11.25		Uninf	5.13	0.48	0.24
Patient 2	4.81	32.4	16.63	14.57		WT	35.23	4.44	2.22
Patient 3	4.9	36.62	14.92	14.41		R77Q	14.89	3.16	1.58
Patient 4	5.85	40.86	17.56	16.82		Null	14.26	2.29	1.14
Mean	5.13	35.23	14.89	14.2625
SD	0.483942	4.442	3.15547	2.29
SE	0.241971	2.221	1.57774	1.145
Combined (4 total Patients)
T-Test	Uninfected	WT	R77Q
WT	0.0007
R77Q	0.0071	0.0011
Null	0.0028	0.0006	0.3625
Data Set S8: Quantification of pro-inflammatory cytokines following HIV-1 infection of HUT78 cells
TNF	Mean	SD	SE			T Tests	TNF
Mock	15.2	6.1	2				WT	R77Q	Null
WT	197.3	57.3	19.1			Uninfected	4.0x10^-6	1.5x10^-4	4.7x10^-3
R77Q	57.3	23.2	7.7			WT		8.0x10^-5	6.7x10^-4
Null	89.3	44.5	18.2			R77Q			0.075
IL-6	Mean	SD	SE			T Tests	IL-6
Mock	9.7	3.4	1.1				WT	R77Q	Null
WT	22	10.3	3.4			Uninfected	4.4x10^-3	0.064	9.3x10^-3
R77Q	13.9	9.9	3.3			WT		0.02	0.22
Null	18.6	6.5	2.7			R77Q			0.14
Data Set S9: HUT78 cells, p24 +/- gated, Annexin V Apoptosis study statistical analysis, 7dpi. Mean, Standard deviation, Standard error and TTEST.
Apoptotic Cells ( Annexin V+/FVD-)
Gated on p24+ population
	WT	R77Q	Null			T-Test	WT	R77Q
Replicate 1	2.98	51	8.58			R77Q	0.0002
Replicate 2	3.07	48.2	9.31			Null	0.00135	0.0003
Replicate 3	2.74	48.6	7.96
Mean	2.93	49.2667	8.61667
SD	0.170587	1.51438	0.675747
SE	0.0984886	0.874325	0.390142
Gated on p24- population
	Uninfected	WT	R77Q	Null		T-Test	Uninfected	WT	R77Q
Replicate 1	1.7	1.5	14.9	3.55		WT	0.071
Replicate 2	2.7	1.53	16	3.58		R77Q	0.00015	0.0004
Replicate 3	1.73	1.11	14.3	1.69		Null	0.121	0.0431	0.0005
Mean	2.04333	1.38	15.0667	2.94
SD	0.568888	0.234307	0.862168	1.08264
SE	0.328448	0.135277	0.497773	0.62506
Statistical analysis of apoptotic cells, p24+ vs p24- populations
T-Test	WT p24-	R77Q p24-	Null p24-
WT p24+	0.0004
R77Q p24+		0.0006
Null p24+			0.002
Dead Cells ( Annexin V+/FVD+)
p24 +
	WT	R77Q	Null			T-Test	WT	R77Q
Replicate 1	25.7	13.9	16.6			R77Q	0.00155
Replicate 2	28.4	14.1	16.3			Null	0.00725	0.139
Replicate 3	26.3	12.8	12.3
Mean	26.8	13.6	15.0667
SD	1.41774	0.7	2.40069
SE	0.818535	0.404145	1.38604
p24 -
	WT	R77Q	Null		T-Test	WT	R77Q
Replicate 1	6.88	6.99	5.83		R77Q	0.29485
Replicate 2	5.2	6.04	4.9		Null	0.13975	0.0009
Replicate 3	7.8	4.27	2.97
Mean	6.62667	5.76667	4.56667
SD	1.31838	1.38045	1.45885
SE	0.761169	0.797001	0.842265
p24+ vs p24-
T-Test	WT p24-	R77Q p24-	Null p24-
WT p24+	0.0028
R77Q p24+		0.0019
Null p24+			0.0017
Data Set S10: HUT78 cells, western blot quantitative analysis, 7dpi. Mean, Standard deviation, Standard error and TTEST.
Blot 1
	WT	R77Q	Null	Uninfected
GAPDH	12465.8	15796.5	11503.2	13940.7
Vpr	7649	1211	432	479
GAPDH ratio	0.894199	1.13312	0.825149	1
Vpr ratio	15.9687	2.52818	0.901879	1
Vpr/GAPDH ratio	17.8581	2.23117	1.09299	1
Blot 2
	WT	R77Q	Null	Uninfected
GAPDH	6891.23	10724.7	8214.13	8754.13
Vpr	5701	736	202	251
GAPDH ratio	0.787198	1.2251	0.938315	1
Vpr ratio	22.7131	2.93227	0.804781	1
Vpr/GAPDH ratio	28.8532	2.3935	0.857687	1
Blot 3
	WT	R77Q	Null	Uninfected
GAPDH	6246.26	5855.65	5614.31	5597.35
Vpr	3684	1234	535	202.35
GAPDH ratio	1.11593	1.04615	1.00303	1
Vpr ratio	18.2061	6.09834	2.64393	1
Vpr/GAPDH ratio	16.3147	5.82935	2.63595	1
Combined Blots 1, 2 and 3
		Vpr/GAPDH ratio
	WT	R77Q	Null	Uninfected		T-Test	R77Q	Null
Blot 1	17.8581	2.23117	1.09299	1		WT	0.0326	0.0232
Blot 2	28.8532	2.3935	0.857687	1		R77Q		0.0449
Blot 3	16.3147	5.82935	2.63595	1
Mean	21.0087	3.48467	1.52888	1
SD	6.83723	2.03217	0.965947	0
SE	3.94748	1.17327	0.55769	0
